# Supplementary material for: Microfluidic Production of Autofluorescent BSA Hydrogel Microspheres and Their Sequential Trapping for Fluorescence-Based On-Chip Permanganate Sensing
Source: Sensors (Basel). 2020 Oct 17;20(20):5886. doi: 10.3390/s20205886 (PMC7594029; doi:10.3390/s20205886)
Supplement: Supplementary file 1 [file sensors-20-05886-s001.zip]

Archive with 8 entries (7 files):
- supplementary materials.pdf
- supplementary video/
- supplementary video/Video S1-Droplet generation.avi
- supplementary video/Video S2-Trapping process.avi
- supplementary video/Video S3-Overview after trapping.avi
- supplementary video/Video S4-Drying process.avi
- supplementary video/Video S5-Overview afrer drying.avi
- supplementary video/Video S6-Water absorption.avi
